# Supplementary material for: Discontinuation of Cerebro-Spinal Fluid (CSF) Drainage in Acute Hydrocephalus: A Prospective Cohort Study and Exploratory Data Analysis
Source: NeuroSci. 2024 Oct 8;5(4):396–406. doi: 10.3390/neurosci5040030 (PMC11503252; doi:10.3390/neurosci5040030)
Supplement: Supplementary file 1 [file neurosci-05-00030-s001.zip]

Archive with 1 entries (1 files):
- neurosci-3140480-supplementary.pdf
